# Supplementary material for: A molecular dynamics study of the sputtering processes of beryllium species by hydrogenic plasma
Source: Sci Rep. 2025 Apr 29;15:15068. doi: 10.1038/s41598-025-98065-1 (PMC12041515; doi:10.1038/s41598-025-98065-1)
Supplement: Supplementary file 2 — Supplementary Information 2. [file 41598_2025_98065_MOESM2_ESM.zip › main.tex]

\documentclass[fleqn,10pt]{wlscirep}
\usepackage[utf8]{inputenc}
\usepackage[T1]{fontenc}

%\usepackage{caption}
%\usepackage{graphicx}
\usepackage{siunitx}
\DeclareSIUnit\angstrom{\text{\AA}}

\begin{document}

\title{A molecular dynamics study of the sputtering processes of beryllium species by hydrogenic plasma - Supplementary information}

\author[1,2,*]{Alexander Liptak}
\author[3]{Kerry D Lawson}
\author[1,*]{Mohammad I Hasan}
\affil[1]{Department of Electrical Engineering and Electronics, University of Liverpool, Liverpool, L69~3GJ, United Kingdom}
\affil[2]{Diamond Light Source Ltd, Harwell Science and Innovation Campus, Didcot, OX11 0DE, United Kingdom}
\affil[3]{UKAEA (UK Atomic Energy Authority), Culham Campus, Abingdon, OX14~3DB, United Kingdom}

\affil[*]{Alexander.Liptak@liverpool.ac.uk, mihasan@liverpool.ac.uk}

\flushbottom
\maketitle
\thispagestyle{empty}

\vspace{5mm}

\section*{Supplementary media: sub-threshold sputtering}

\begin{figure}[h]
    \centering
    % MEDIA WITH SAME NAME GOES HERE, PNG IS JUST A THUMBNAIL
    \includegraphics[width=0.9\linewidth]{sput_BeD_as_Be.png}
    \caption{Sub-threshold sputtering of atomic beryllium resulting from the bombardment of a $T_{\mathrm{Be}}=$~\SI{300}{\kelvin} beryllium lattice (red) by a $T_{\mathrm{T}}=$~\SI{14}{\electronvolt} tritium ion (blue). While the sputtering threshold energy defines the minimum energy for physical sputtering, chemically-assisted sputtering processes such as swift chemical sputtering (SCS) can still occur at sub-threshold energies. Although the presented model does not simulate interatomic bonding, SCS-like sputtering arising directly from the attractive force of the interatomic potential has been demonstrated here on BeD and BeT trimers. This video illustrates such an event: the sub-threshold sputtering of a BeT dimer, which promptly disassociates into individual beryllium and tritium atoms due to interactions with nearby beryllium surface atoms; as sputtering events are only classified once the sputtered entities are no longer under the influence of the surface, this event is classified as the sputtering of atomic beryllium, although occurring at a sub-threshold tritium bombardment energy.}
    \label{fig:supplementary_media_1}
\end{figure}

\section*{Supplementary tables: summary of bombardments and sputtering events}

The data presented in this study reflects the analysis of 23,766 simulated non-cumulative bombardments of beryllium lattices with surface temperatures up to \SI{1100}{\kelvin} by deuterium and tritium ions with energies up to \SI{1}{\kilo\electronvolt}. The following tables, grouped by lattice surface temperature and bombarding ion isotope, and split by a horizontal line into the standard (<= 150 eV) and extended (> 150 eV) bombardment energy regimes, include information about:

\begin{itemize}
    \item The total number of bombardments $N_{\mathrm{total}}$ at each ion energy $T_\mathrm{D}$ or $T_\mathrm{T}$
    \item Classification of bombarding ion trajectories into reflected ($N_{\mathrm{refl}}$, number of bombardments where the bombarding ion reflects from the top surface), sorbed ($N_{\mathrm{sorb}}$, number of bombardments where the bombarding ion adsorbed onto the top surface or was absorbed into the bulk of the lattice), and transmitted ($N_{\mathrm{trans}}$, number of bombardments where the bombarding ion was absorbed, passed through the bulk of the lattice, and desorbed from the bottom surface), such that $N_{\mathrm{refl}} + N_{\mathrm{refl}} + N_{\mathrm{trans}} = N_{\mathrm{total}}$
    \item The sputtering yield of atomic beryllium $Y_{\mathrm{Be}}$, the beryllium dimer $Y_{\mathrm{Be_2}}$, and the beryllium hydride dimers $Y_{\mathrm{BeD}}$ or $Y_{\mathrm{BeT}}$, where the sputtering yields resulting from reflection of the bombarding ion are included in parentheses for each sputtered species.
\end{itemize}

\begin{table}[h]
\small	
\vspace{\baselineskip}
\setlength\tabcolsep{5pt}
\setlength\extrarowheight{1.5pt}
    \begin{tabular*}{\linewidth}{@{\extracolsep{\fill}}r r | r r r | r r r}
        \hline \hline
        $T_\mathrm{D}$ [eV] & $N_{\mathrm{total}}$ & $N_{\mathrm{refl}}$ & $N_{\mathrm{sorb}}$ & $N_{\mathrm{trans}}$ & $Y_{\mathrm{Be}}$ (by refl.) &$Y_{\mathrm{Be_2}}$ (by refl.) & $Y_{\mathrm{BeD}}$ (by refl.)$\,$ \\ [0.1ex]
        \hline
           5 & 100 &  42 &  58 &  0 & $ 0\qquad\;\,(\phantom{0}0)$ & $ 0\qquad\;\,(\phantom{0}0)$ & $ 0\qquad\;\,(\phantom{0}0)$$\,$ \\
          10 & 100 &  35 &  65 &  0 & $ 0\qquad\;\,(\phantom{0}0)$ & $ 0\qquad\;\,(\phantom{0}0)$ & $ 0\qquad\;\,(\phantom{0}0)$$\,$ \\
          11 & 100 &  30 &  70 &  0 & $ 0\qquad\;\,(\phantom{0}0)$ & $ 0\qquad\;\,(\phantom{0}0)$ & $ 0\qquad\;\,(\phantom{0}0)$$\,$ \\
          12 & 100 &  36 &  64 &  0 & $ 0\qquad\;\,(\phantom{0}0)$ & $ 0\qquad\;\,(\phantom{0}0)$ & $ 0\qquad\;\,(\phantom{0}0)$$\,$ \\
          13 & 100 &  41 &  59 &  0 & $ 0\qquad\;\,(\phantom{0}0)$ & $ 0\qquad\;\,(\phantom{0}0)$ & $ 0\qquad\;\,(\phantom{0}0)$$\,$ \\
          14 & 100 &  28 &  72 &  0 & $ 0\qquad\;\,(\phantom{0}0)$ & $ 0\qquad\;\,(\phantom{0}0)$ & $ 0\qquad\;\,(\phantom{0}0)$$\,$ \\
          15 & 180 &  78 & 102 &  0 & $ 0\qquad\;\,(\phantom{0}0)$ & $ 0\qquad\;\,(\phantom{0}0)$ & $ 0\qquad\;\,(\phantom{0}0)$$\,$ \\
          16 & 100 &  45 &  55 &  0 & $ 0\qquad\;\,(\phantom{0}0)$ & $ 0\qquad\;\,(\phantom{0}0)$ & $ 0\qquad\;\,(\phantom{0}0)$$\,$ \\
          17 & 100 &  49 &  51 &  0 & $ 0\qquad\;\,(\phantom{0}0)$ & $ 0\qquad\;\,(\phantom{0}0)$ & $ 0\qquad\;\,(\phantom{0}0)$$\,$ \\
          18 & 100 &  37 &  63 &  0 & $ 0\qquad\;\,(\phantom{0}0)$ & $ 0\qquad\;\,(\phantom{0}0)$ & $ 1\qquad\;\,(\phantom{0}1)$$\,$ \\
          19 & 100 &  39 &  60 &  1 & $ 0\qquad\;\,(\phantom{0}0)$ & $ 0\qquad\;\,(\phantom{0}0)$ & $ 0\qquad\;\,(\phantom{0}0)$$\,$ \\
          20 & 100 &  43 &  56 &  1 & $ 0\qquad\;\,(\phantom{0}0)$ & $ 0\qquad\;\,(\phantom{0}0)$ & $ 0\qquad\;\,(\phantom{0}0)$$\,$ \\
          21 & 100 &  37 &  62 &  1 & $ 1\qquad\;\,(\phantom{0}0)$ & $ 0\qquad\;\,(\phantom{0}0)$ & $ 0\qquad\;\,(\phantom{0}0)$$\,$ \\
          22 & 100 &  50 &  49 &  1 & $ 0\qquad\;\,(\phantom{0}0)$ & $ 0\qquad\;\,(\phantom{0}0)$ & $ 0\qquad\;\,(\phantom{0}0)$$\,$ \\
          23 & 100 &  43 &  57 &  0 & $ 1\qquad\;\,(\phantom{0}0)$ & $ 0\qquad\;\,(\phantom{0}0)$ & $ 0\qquad\;\,(\phantom{0}0)$$\,$ \\
          24 & 100 &  45 &  54 &  1 & $ 2\qquad\;\,(\phantom{0}0)$ & $ 0\qquad\;\,(\phantom{0}0)$ & $ 0\qquad\;\,(\phantom{0}0)$$\,$ \\
          25 & 100 &  40 &  58 &  2 & $ 3\qquad\;\,(\phantom{0}0)$ & $ 0\qquad\;\,(\phantom{0}0)$ & $ 1\qquad\;\,(\phantom{0}1)$$\,$ \\
          30 & 100 &  36 &  64 &  0 & $ 2\qquad\;\,(\phantom{0}0)$ & $ 0\qquad\;\,(\phantom{0}0)$ & $ 0\qquad\;\,(\phantom{0}0)$$\,$ \\
          35 & 100 &  51 &  49 &  0 & $ 7\qquad\;\,(\phantom{0}3)$ & $ 0\qquad\;\,(\phantom{0}0)$ & $ 0\qquad\;\,(\phantom{0}0)$$\,$ \\
          40 & 283 & 101 & 180 &  2 & $11\qquad\;\,(\phantom{0}1)$ & $ 0\qquad\;\,(\phantom{0}0)$ & $ 0\qquad\;\,(\phantom{0}0)$$\,$ \\
          45 & 300 & 108 & 191 &  1 & $21\qquad\;\,(\phantom{0}4)$ & $ 0\qquad\;\,(\phantom{0}0)$ & $ 0\qquad\;\,(\phantom{0}0)$$\,$ \\
          50 & 300 & 123 & 176 &  1 & $32\qquad\;\,(\phantom{0}4)$ & $ 1\qquad\;\,(\phantom{0}0)$ & $ 1\qquad\;\,(\phantom{0}1)$$\,$ \\
          60 & 164 &  59 & 105 &  0 & $22\qquad\;\,(\phantom{0}7)$ & $ 0\qquad\;\,(\phantom{0}0)$ & $ 0\qquad\;\,(\phantom{0}0)$$\,$ \\
          70 & 156 &  53 & 103 &  0 & $23\qquad\;\,(\phantom{0}9)$ & $ 0\qquad\;\,(\phantom{0}0)$ & $ 2\qquad\;\,(\phantom{0}2)$$\,$ \\
          80 & 164 &  56 & 108 &  0 & $21\qquad\;\,(\phantom{0}3)$ & $ 1\qquad\;\,(\phantom{0}0)$ & $ 0\qquad\;\,(\phantom{0}0)$$\,$ \\
          90 & 164 &  57 & 107 &  0 & $28\qquad\;\,(11)          $ & $ 0\qquad\;\,(\phantom{0}0)$ & $ 0\qquad\;\,(\phantom{0}0)$$\,$ \\
         100 & 167 &  59 & 108 &  0 & $43\qquad\;\,(10)          $ & $ 0\qquad\;\,(\phantom{0}0)$ & $ 1\qquad\;\,(\phantom{0}1)$$\,$ \\
         150 & 100 &  17 &  83 &  0 & $25\qquad\;\,(\phantom{0}2)$ & $ 1\qquad\;\,(\phantom{0}0)$ & $ 0\qquad\;\,(\phantom{0}0)$$\,$ \\ [0.1ex]
        \hline                        
         200 & 174 &  52 & 118 &  4 & $54\qquad\;\,(18)          $ & $ 0\qquad\;\,(\phantom{0}0)$ & $ 0\qquad\;\,(\phantom{0}0)$$\,$ \\
         300 & 162 &  31 & 124 &  7 & $72\qquad\;\,(12)          $ & $ 1\qquad\;\,(\phantom{0}0)$ & $ 0\qquad\;\,(\phantom{0}0)$$\,$ \\
         400 & 172 &  43 & 119 & 10 & $89\qquad\;\,(28)          $ & $ 5\qquad\;\,(\phantom{0}3)$ & $ 0\qquad\;\,(\phantom{0}0)$$\,$ \\
         500 & 174 &  31 & 118 & 25 & $118\qquad\;\,(35)          $ & $ 4\qquad\;\,(\phantom{0}0)$ & $ 1\qquad\;\,(\phantom{0}1)$$\,$ \\
         600 & 187 &  43 & 103 & 41 & $104\qquad\;\,(28)          $ & $ 4\qquad\;\,(\phantom{0}4)$ & $ 0\qquad\;\,(\phantom{0}0)$$\,$ \\
         700 & 200 &  37 & 105 & 58 & $101\qquad\;\,(25)          $ & $ 3\qquad\;\,(\phantom{0}2)$ & $ 0\qquad\;\,(\phantom{0}0)$$\,$ \\
         800 & 200 &  29 &  83 & 88 & $85\qquad\;\,(27)          $ & $ 6\qquad\;\,(\phantom{0}3)$ & $ 0\qquad\;\,(\phantom{0}0)$$\,$ \\
         900 & 200 &  34 &  72 & 94 & $93\qquad\;\,(36)          $ & $ 3\qquad\;\,(\phantom{0}1)$ & $ 1\qquad\;\,(\phantom{0}1)$$\,$ \\
        1000 & 200 &  35 &  72 & 93 & $87\qquad\;\,(32)          $ & $ 3\qquad\;\,(\phantom{0}2)$ & $ 0\qquad\;\,(\phantom{0}0)$$\,$ \\ [0.1ex]
        \hline \hline
    \end{tabular*}
\caption{Bombardment statistics, sputtering yield and preferential sputtering data of atomic Be, the Be$_2$ and BeD dimers from a $T_{\mathrm{Be}}$ = \SI{ 300 }{\kelvin} beryllium lattice by deuterium ions.}
\label{tab:supplementary_table_1}
\end{table}

\begin{table}[h]
\small	
\vspace{\baselineskip}
\setlength\tabcolsep{5pt}
\setlength\extrarowheight{1.5pt}
    \begin{tabular*}{\linewidth}{@{\extracolsep{\fill}}r r | r r r | r r r}
        \hline \hline
        $T_\mathrm{D}$ [eV] & $N_{\mathrm{total}}$ & $N_{\mathrm{refl}}$ & $N_{\mathrm{sorb}}$ & $N_{\mathrm{trans}}$ & $Y_{\mathrm{Be}}$ (by refl.) &$Y_{\mathrm{Be_2}}$ (by refl.) & $Y_{\mathrm{BeD}}$ (by refl.)$\,$ \\ [0.1ex]
        \hline
           5 & 100 & 42 & 58 &  0 & $ 0\qquad\;\,(\phantom{0}0)$ & $ 0\qquad\;\,(\phantom{0}0)$ & $ 0\qquad\;\,(\phantom{0}0)$$\,$ \\
          10 &  90 & 31 & 59 &  0 & $ 0\qquad\;\,(\phantom{0}0)$ & $ 0\qquad\;\,(\phantom{0}0)$ & $ 0\qquad\;\,(\phantom{0}0)$$\,$ \\
          11 & 100 & 37 & 63 &  0 & $ 0\qquad\;\,(\phantom{0}0)$ & $ 0\qquad\;\,(\phantom{0}0)$ & $ 0\qquad\;\,(\phantom{0}0)$$\,$ \\
          12 & 100 & 33 & 67 &  0 & $ 0\qquad\;\,(\phantom{0}0)$ & $ 0\qquad\;\,(\phantom{0}0)$ & $ 0\qquad\;\,(\phantom{0}0)$$\,$ \\
          13 & 100 & 37 & 63 &  0 & $ 0\qquad\;\,(\phantom{0}0)$ & $ 0\qquad\;\,(\phantom{0}0)$ & $ 0\qquad\;\,(\phantom{0}0)$$\,$ \\
          14 & 100 & 42 & 58 &  0 & $ 0\qquad\;\,(\phantom{0}0)$ & $ 0\qquad\;\,(\phantom{0}0)$ & $ 1\qquad\;\,(\phantom{0}1)$$\,$ \\
          15 & 100 & 38 & 62 &  0 & $ 0\qquad\;\,(\phantom{0}0)$ & $ 0\qquad\;\,(\phantom{0}0)$ & $ 0\qquad\;\,(\phantom{0}0)$$\,$ \\
          16 & 100 & 38 & 62 &  0 & $ 0\qquad\;\,(\phantom{0}0)$ & $ 0\qquad\;\,(\phantom{0}0)$ & $ 0\qquad\;\,(\phantom{0}0)$$\,$ \\
          17 & 100 & 34 & 66 &  0 & $ 0\qquad\;\,(\phantom{0}0)$ & $ 0\qquad\;\,(\phantom{0}0)$ & $ 0\qquad\;\,(\phantom{0}0)$$\,$ \\
          18 & 100 & 38 & 62 &  0 & $ 1\qquad\;\,(\phantom{0}1)$ & $ 0\qquad\;\,(\phantom{0}0)$ & $ 0\qquad\;\,(\phantom{0}0)$$\,$ \\
          19 & 100 & 37 & 63 &  0 & $ 1\qquad\;\,(\phantom{0}0)$ & $ 0\qquad\;\,(\phantom{0}0)$ & $ 0\qquad\;\,(\phantom{0}0)$$\,$ \\
          20 &  99 & 41 & 58 &  0 & $ 0\qquad\;\,(\phantom{0}0)$ & $ 0\qquad\;\,(\phantom{0}0)$ & $ 3\qquad\;\,(\phantom{0}3)$$\,$ \\
          21 & 100 & 38 & 62 &  0 & $ 0\qquad\;\,(\phantom{0}0)$ & $ 0\qquad\;\,(\phantom{0}0)$ & $ 0\qquad\;\,(\phantom{0}0)$$\,$ \\
          22 & 100 & 40 & 60 &  0 & $ 4\qquad\;\,(\phantom{0}1)$ & $ 0\qquad\;\,(\phantom{0}0)$ & $ 0\qquad\;\,(\phantom{0}0)$$\,$ \\
          23 & 100 & 47 & 53 &  0 & $ 2\qquad\;\,(\phantom{0}0)$ & $ 0\qquad\;\,(\phantom{0}0)$ & $ 0\qquad\;\,(\phantom{0}0)$$\,$ \\
          24 & 100 & 43 & 57 &  0 & $ 1\qquad\;\,(\phantom{0}0)$ & $ 0\qquad\;\,(\phantom{0}0)$ & $ 0\qquad\;\,(\phantom{0}0)$$\,$ \\
          25 & 100 & 36 & 64 &  0 & $ 1\qquad\;\,(\phantom{0}0)$ & $ 0\qquad\;\,(\phantom{0}0)$ & $ 0\qquad\;\,(\phantom{0}0)$$\,$ \\
          30 & 100 & 39 & 60 &  1 & $10\qquad\;\,(\phantom{0}0)$ & $ 0\qquad\;\,(\phantom{0}0)$ & $ 0\qquad\;\,(\phantom{0}0)$$\,$ \\
          35 & 100 & 37 & 62 &  1 & $10\qquad\;\,(\phantom{0}1)$ & $ 0\qquad\;\,(\phantom{0}0)$ & $ 0\qquad\;\,(\phantom{0}0)$$\,$ \\
          40 & 100 & 40 & 60 &  0 & $ 9\qquad\;\,(\phantom{0}2)$ & $ 0\qquad\;\,(\phantom{0}0)$ & $ 0\qquad\;\,(\phantom{0}0)$$\,$ \\
          45 & 100 & 45 & 55 &  0 & $ 7\qquad\;\,(\phantom{0}1)$ & $ 0\qquad\;\,(\phantom{0}0)$ & $ 0\qquad\;\,(\phantom{0}0)$$\,$ \\
          50 & 100 & 41 & 59 &  0 & $15\qquad\;\,(\phantom{0}5)$ & $ 0\qquad\;\,(\phantom{0}0)$ & $ 1\qquad\;\,(\phantom{0}1)$$\,$ \\
          60 & 100 & 38 & 62 &  0 & $10\qquad\;\,(\phantom{0}3)$ & $ 0\qquad\;\,(\phantom{0}0)$ & $ 2\qquad\;\,(\phantom{0}2)$$\,$ \\
          70 & 100 & 43 & 57 &  0 & $19\qquad\;\,(\phantom{0}7)$ & $ 1\qquad\;\,(\phantom{0}0)$ & $ 0\qquad\;\,(\phantom{0}0)$$\,$ \\
          80 & 100 & 30 & 70 &  0 & $18\qquad\;\,(\phantom{0}4)$ & $ 0\qquad\;\,(\phantom{0}0)$ & $ 0\qquad\;\,(\phantom{0}0)$$\,$ \\
          90 & 100 & 38 & 62 &  0 & $17\qquad\;\,(\phantom{0}6)$ & $ 0\qquad\;\,(\phantom{0}0)$ & $ 2\qquad\;\,(\phantom{0}2)$$\,$ \\
         100 & 100 & 24 & 75 &  1 & $32\qquad\;\,(10)          $ & $ 0\qquad\;\,(\phantom{0}0)$ & $ 0\qquad\;\,(\phantom{0}0)$$\,$ \\
         150 & 100 & 33 & 66 &  1 & $42\qquad\;\,(11)          $ & $ 0\qquad\;\,(\phantom{0}0)$ & $ 0\qquad\;\,(\phantom{0}0)$$\,$ \\ [0.1ex]
        \hline                     
         200 & 100 & 25 & 73 &  2 & $29\qquad\;\,(10)          $ & $ 6\qquad\;\,(\phantom{0}6)$ & $ 1\qquad\;\,(\phantom{0}1)$$\,$ \\
         300 & 100 & 26 & 68 &  6 & $36\qquad\;\,(12)          $ & $ 0\qquad\;\,(\phantom{0}0)$ & $ 0\qquad\;\,(\phantom{0}0)$$\,$ \\
         400 & 100 & 27 & 68 &  5 & $61\qquad\;\,(20)          $ & $ 3\qquad\;\,(\phantom{0}3)$ & $ 0\qquad\;\,(\phantom{0}0)$$\,$ \\
         500 & 100 & 23 & 64 & 13 & $60\qquad\;\,(15)          $ & $ 1\qquad\;\,(\phantom{0}1)$ & $ 0\qquad\;\,(\phantom{0}0)$$\,$ \\
         600 & 100 & 22 & 58 & 20 & $54\qquad\;\,(30)          $ & $17\qquad\;\,(\phantom{0}8)$ & $ 0\qquad\;\,(\phantom{0}0)$$\,$ \\
         700 & 100 & 16 & 52 & 32 & $28\qquad\;\,(\phantom{0}7)$ & $ 9\qquad\;\,(\phantom{0}3)$ & $ 0\qquad\;\,(\phantom{0}0)$$\,$ \\
         800 & 100 & 20 & 49 & 31 & $60\qquad\;\,(27)          $ & $ 2\qquad\;\,(\phantom{0}0)$ & $ 0\qquad\;\,(\phantom{0}0)$$\,$ \\
         900 & 100 & 15 & 42 & 43 & $25\qquad\;\,(\phantom{0}2)$ & $ 1\qquad\;\,(\phantom{0}1)$ & $ 0\qquad\;\,(\phantom{0}0)$$\,$ \\
        1000 & 100 & 13 & 34 & 53 & $47\qquad\;\,(13)          $ & $ 9\qquad\;\,(\phantom{0}3)$ & $ 0\qquad\;\,(\phantom{0}0)$$\,$ \\ [0.1ex]
        \hline \hline
    \end{tabular*}
\caption{Bombardment statistics, sputtering yield and preferential sputtering data of atomic Be, the Be$_2$ and BeD dimers from a $T_{\mathrm{Be}}$ = \SI{ 500 }{\kelvin} beryllium lattice by deuterium ions.}
\label{tab:supplementary_table_2}
\end{table}

\begin{table}[h]
\small	
\vspace{\baselineskip}
\setlength\tabcolsep{5pt}
\setlength\extrarowheight{1.5pt}
    \begin{tabular*}{\linewidth}{@{\extracolsep{\fill}}r r | r r r | r r r}
        \hline \hline
        $T_\mathrm{D}$ [eV] & $N_{\mathrm{total}}$ & $N_{\mathrm{refl}}$ & $N_{\mathrm{sorb}}$ & $N_{\mathrm{trans}}$ & $Y_{\mathrm{Be}}$ (by refl.) &$Y_{\mathrm{Be_2}}$ (by refl.) & $Y_{\mathrm{BeD}}$ (by refl.)$\,$ \\ [0.1ex]
        \hline
           5 & 100 & 43 & 57 &  0 & $ 0\qquad\;\,(\phantom{0}0)$ & $ 0\qquad\;\,(\phantom{0}0)$ & $ 0\qquad\;\,(\phantom{0}0)$$\,$ \\
          10 &  89 & 29 & 60 &  0 & $ 0\qquad\;\,(\phantom{0}0)$ & $ 0\qquad\;\,(\phantom{0}0)$ & $ 0\qquad\;\,(\phantom{0}0)$$\,$ \\
          11 & 100 & 29 & 71 &  0 & $ 0\qquad\;\,(\phantom{0}0)$ & $ 0\qquad\;\,(\phantom{0}0)$ & $ 0\qquad\;\,(\phantom{0}0)$$\,$ \\
          12 & 100 & 38 & 62 &  0 & $ 0\qquad\;\,(\phantom{0}0)$ & $ 0\qquad\;\,(\phantom{0}0)$ & $ 0\qquad\;\,(\phantom{0}0)$$\,$ \\
          13 & 100 & 37 & 63 &  0 & $ 0\qquad\;\,(\phantom{0}0)$ & $ 0\qquad\;\,(\phantom{0}0)$ & $ 0\qquad\;\,(\phantom{0}0)$$\,$ \\
          14 & 100 & 32 & 68 &  0 & $ 0\qquad\;\,(\phantom{0}0)$ & $ 0\qquad\;\,(\phantom{0}0)$ & $ 0\qquad\;\,(\phantom{0}0)$$\,$ \\
          15 & 100 & 44 & 56 &  0 & $ 0\qquad\;\,(\phantom{0}0)$ & $ 0\qquad\;\,(\phantom{0}0)$ & $ 0\qquad\;\,(\phantom{0}0)$$\,$ \\
          16 & 100 & 44 & 56 &  0 & $ 0\qquad\;\,(\phantom{0}0)$ & $ 0\qquad\;\,(\phantom{0}0)$ & $ 0\qquad\;\,(\phantom{0}0)$$\,$ \\
          17 & 100 & 40 & 60 &  0 & $ 0\qquad\;\,(\phantom{0}0)$ & $ 0\qquad\;\,(\phantom{0}0)$ & $ 1\qquad\;\,(\phantom{0}1)$$\,$ \\
          18 & 100 & 50 & 50 &  0 & $ 1\qquad\;\,(\phantom{0}0)$ & $ 0\qquad\;\,(\phantom{0}0)$ & $ 1\qquad\;\,(\phantom{0}1)$$\,$ \\
          19 & 100 & 38 & 62 &  0 & $ 1\qquad\;\,(\phantom{0}0)$ & $ 0\qquad\;\,(\phantom{0}0)$ & $ 0\qquad\;\,(\phantom{0}0)$$\,$ \\
          20 &  95 & 38 & 57 &  0 & $ 0\qquad\;\,(\phantom{0}0)$ & $ 0\qquad\;\,(\phantom{0}0)$ & $ 1\qquad\;\,(\phantom{0}1)$$\,$ \\
          21 & 100 & 34 & 66 &  0 & $ 0\qquad\;\,(\phantom{0}0)$ & $ 0\qquad\;\,(\phantom{0}0)$ & $ 0\qquad\;\,(\phantom{0}0)$$\,$ \\
          22 & 100 & 38 & 62 &  0 & $ 0\qquad\;\,(\phantom{0}0)$ & $ 0\qquad\;\,(\phantom{0}0)$ & $ 0\qquad\;\,(\phantom{0}0)$$\,$ \\
          23 & 100 & 46 & 54 &  0 & $ 0\qquad\;\,(\phantom{0}0)$ & $ 0\qquad\;\,(\phantom{0}0)$ & $ 0\qquad\;\,(\phantom{0}0)$$\,$ \\
          24 & 100 & 46 & 54 &  0 & $ 1\qquad\;\,(\phantom{0}0)$ & $ 0\qquad\;\,(\phantom{0}0)$ & $ 1\qquad\;\,(\phantom{0}1)$$\,$ \\
          25 & 100 & 38 & 62 &  0 & $ 1\qquad\;\,(\phantom{0}0)$ & $ 0\qquad\;\,(\phantom{0}0)$ & $ 0\qquad\;\,(\phantom{0}0)$$\,$ \\
          30 &  96 & 37 & 59 &  0 & $ 6\qquad\;\,(\phantom{0}1)$ & $ 0\qquad\;\,(\phantom{0}0)$ & $ 1\qquad\;\,(\phantom{0}1)$$\,$ \\
          35 & 100 & 35 & 65 &  0 & $ 8\qquad\;\,(\phantom{0}1)$ & $ 0\qquad\;\,(\phantom{0}0)$ & $ 0\qquad\;\,(\phantom{0}0)$$\,$ \\
          40 &  95 & 29 & 66 &  0 & $15\qquad\;\,(\phantom{0}1)$ & $ 0\qquad\;\,(\phantom{0}0)$ & $ 1\qquad\;\,(\phantom{0}1)$$\,$ \\
          45 & 100 & 40 & 60 &  0 & $ 5\qquad\;\,(\phantom{0}0)$ & $ 0\qquad\;\,(\phantom{0}0)$ & $ 1\qquad\;\,(\phantom{0}1)$$\,$ \\
          50 & 100 & 43 & 57 &  0 & $ 9\qquad\;\,(\phantom{0}1)$ & $ 0\qquad\;\,(\phantom{0}0)$ & $ 2\qquad\;\,(\phantom{0}2)$$\,$ \\
          60 &  98 & 30 & 68 &  0 & $12\qquad\;\,(\phantom{0}2)$ & $ 1\qquad\;\,(\phantom{0}0)$ & $ 0\qquad\;\,(\phantom{0}0)$$\,$ \\
          70 & 100 & 37 & 63 &  0 & $19\qquad\;\,(\phantom{0}5)$ & $ 1\qquad\;\,(\phantom{0}0)$ & $ 0\qquad\;\,(\phantom{0}0)$$\,$ \\
          80 & 100 & 24 & 76 &  0 & $26\qquad\;\,(\phantom{0}5)$ & $ 0\qquad\;\,(\phantom{0}0)$ & $ 2\qquad\;\,(\phantom{0}2)$$\,$ \\
          90 & 100 & 35 & 65 &  0 & $18\qquad\;\,(\phantom{0}9)$ & $ 0\qquad\;\,(\phantom{0}0)$ & $ 1\qquad\;\,(\phantom{0}1)$$\,$ \\
         100 & 100 & 26 & 74 &  0 & $20\qquad\;\,(\phantom{0}5)$ & $ 0\qquad\;\,(\phantom{0}0)$ & $ 0\qquad\;\,(\phantom{0}0)$$\,$ \\
         150 & 100 & 36 & 64 &  0 & $36\qquad\;\,(10)          $ & $ 0\qquad\;\,(\phantom{0}0)$ & $ 1\qquad\;\,(\phantom{0}1)$$\,$ \\ [0.1ex]
        \hline                    
         200 & 100 & 22 & 77 &  1 & $38\qquad\;\,(12)          $ & $ 4\qquad\;\,(\phantom{0}3)$ & $ 0\qquad\;\,(\phantom{0}0)$$\,$ \\
         300 & 100 & 20 & 77 &  3 & $51\qquad\;\,(11)          $ & $ 2\qquad\;\,(\phantom{0}0)$ & $ 0\qquad\;\,(\phantom{0}0)$$\,$ \\
         400 & 100 & 25 & 71 &  4 & $39\qquad\;\,(15)          $ & $ 6\qquad\;\,(\phantom{0}6)$ & $ 0\qquad\;\,(\phantom{0}0)$$\,$ \\
         500 & 100 & 19 & 70 & 11 & $59\qquad\;\,(25)          $ & $11\qquad\;\,(\phantom{0}2)$ & $ 0\qquad\;\,(\phantom{0}0)$$\,$ \\
         600 & 100 & 18 & 50 & 32 & $46\qquad\;\,(15)          $ & $ 0\qquad\;\,(\phantom{0}0)$ & $ 0\qquad\;\,(\phantom{0}0)$$\,$ \\
         700 & 100 & 16 & 49 & 35 & $61\qquad\;\,(17)          $ & $ 2\qquad\;\,(\phantom{0}0)$ & $ 0\qquad\;\,(\phantom{0}0)$$\,$ \\
         800 & 100 & 22 & 48 & 30 & $43\qquad\;\,(\phantom{0}7)$ & $ 4\qquad\;\,(\phantom{0}3)$ & $ 0\qquad\;\,(\phantom{0}0)$$\,$ \\
         900 & 100 & 18 & 37 & 45 & $44\qquad\;\,(14)          $ & $ 0\qquad\;\,(\phantom{0}0)$ & $ 0\qquad\;\,(\phantom{0}0)$$\,$ \\
        1000 & 100 & 13 & 30 & 57 & $53\qquad\;\,(11)          $ & $ 5\qquad\;\,(\phantom{0}1)$ & $ 0\qquad\;\,(\phantom{0}0)$$\,$ \\ [0.1ex]
        \hline \hline
    \end{tabular*}
\caption{Bombardment statistics, sputtering yield and preferential sputtering data of atomic Be, the Be$_2$ and BeD dimers from a $T_{\mathrm{Be}}$ = \SI{ 700 }{\kelvin} beryllium lattice by deuterium ions.}
\label{tab:supplementary_table_3}
\end{table}

\begin{table}[h]
\small	
\vspace{\baselineskip}
\setlength\tabcolsep{5pt}
\setlength\extrarowheight{1.5pt}
    \begin{tabular*}{\linewidth}{@{\extracolsep{\fill}}r r | r r r | r r r}
        \hline \hline
        $T_\mathrm{D}$ [eV] & $N_{\mathrm{total}}$ & $N_{\mathrm{refl}}$ & $N_{\mathrm{sorb}}$ & $N_{\mathrm{trans}}$ & $Y_{\mathrm{Be}}$ (by refl.) &$Y_{\mathrm{Be_2}}$ (by refl.) & $Y_{\mathrm{BeD}}$ (by refl.)$\,$ \\ [0.1ex]
        \hline
           5 & 100 & 40 & 60 &  0 & $ 0\qquad\;\,(\phantom{0}0)$ & $ 0\qquad\;\,(\phantom{0}0)$ & $ 0\qquad\;\,(\phantom{0}0)$$\,$ \\
          10 &  86 & 30 & 56 &  0 & $ 0\qquad\;\,(\phantom{0}0)$ & $ 0\qquad\;\,(\phantom{0}0)$ & $ 0\qquad\;\,(\phantom{0}0)$$\,$ \\
          11 & 100 & 38 & 62 &  0 & $ 0\qquad\;\,(\phantom{0}0)$ & $ 0\qquad\;\,(\phantom{0}0)$ & $ 0\qquad\;\,(\phantom{0}0)$$\,$ \\
          12 & 100 & 40 & 60 &  0 & $ 0\qquad\;\,(\phantom{0}0)$ & $ 0\qquad\;\,(\phantom{0}0)$ & $ 0\qquad\;\,(\phantom{0}0)$$\,$ \\
          13 & 100 & 50 & 50 &  0 & $ 0\qquad\;\,(\phantom{0}0)$ & $ 0\qquad\;\,(\phantom{0}0)$ & $ 0\qquad\;\,(\phantom{0}0)$$\,$ \\
          14 & 100 & 28 & 72 &  0 & $ 0\qquad\;\,(\phantom{0}0)$ & $ 0\qquad\;\,(\phantom{0}0)$ & $ 0\qquad\;\,(\phantom{0}0)$$\,$ \\
          15 & 100 & 31 & 69 &  0 & $ 1\qquad\;\,(\phantom{0}0)$ & $ 0\qquad\;\,(\phantom{0}0)$ & $ 0\qquad\;\,(\phantom{0}0)$$\,$ \\
          16 & 100 & 40 & 60 &  0 & $ 0\qquad\;\,(\phantom{0}0)$ & $ 0\qquad\;\,(\phantom{0}0)$ & $ 0\qquad\;\,(\phantom{0}0)$$\,$ \\
          17 & 100 & 34 & 66 &  0 & $ 1\qquad\;\,(\phantom{0}0)$ & $ 0\qquad\;\,(\phantom{0}0)$ & $ 0\qquad\;\,(\phantom{0}0)$$\,$ \\
          18 & 100 & 39 & 61 &  0 & $ 1\qquad\;\,(\phantom{0}0)$ & $ 0\qquad\;\,(\phantom{0}0)$ & $ 2\qquad\;\,(\phantom{0}2)$$\,$ \\
          19 & 100 & 44 & 56 &  0 & $ 1\qquad\;\,(\phantom{0}0)$ & $ 0\qquad\;\,(\phantom{0}0)$ & $ 1\qquad\;\,(\phantom{0}1)$$\,$ \\
          20 &  89 & 33 & 56 &  0 & $ 1\qquad\;\,(\phantom{0}0)$ & $ 0\qquad\;\,(\phantom{0}0)$ & $ 0\qquad\;\,(\phantom{0}0)$$\,$ \\
          21 & 100 & 34 & 66 &  0 & $ 3\qquad\;\,(\phantom{0}0)$ & $ 0\qquad\;\,(\phantom{0}0)$ & $ 1\qquad\;\,(\phantom{0}1)$$\,$ \\
          22 & 100 & 33 & 67 &  0 & $ 0\qquad\;\,(\phantom{0}0)$ & $ 0\qquad\;\,(\phantom{0}0)$ & $ 0\qquad\;\,(\phantom{0}0)$$\,$ \\
          23 & 100 & 47 & 53 &  0 & $ 1\qquad\;\,(\phantom{0}0)$ & $ 0\qquad\;\,(\phantom{0}0)$ & $ 0\qquad\;\,(\phantom{0}0)$$\,$ \\
          24 & 100 & 49 & 51 &  0 & $ 2\qquad\;\,(\phantom{0}0)$ & $ 0\qquad\;\,(\phantom{0}0)$ & $ 0\qquad\;\,(\phantom{0}0)$$\,$ \\
          25 & 100 & 41 & 59 &  0 & $ 1\qquad\;\,(\phantom{0}0)$ & $ 0\qquad\;\,(\phantom{0}0)$ & $ 0\qquad\;\,(\phantom{0}0)$$\,$ \\
          30 &  94 & 30 & 64 &  0 & $ 3\qquad\;\,(\phantom{0}0)$ & $ 0\qquad\;\,(\phantom{0}0)$ & $ 0\qquad\;\,(\phantom{0}0)$$\,$ \\
          35 & 100 & 46 & 54 &  0 & $ 1\qquad\;\,(\phantom{0}0)$ & $ 0\qquad\;\,(\phantom{0}0)$ & $ 0\qquad\;\,(\phantom{0}0)$$\,$ \\
          40 &  96 & 35 & 61 &  0 & $ 8\qquad\;\,(\phantom{0}2)$ & $ 0\qquad\;\,(\phantom{0}0)$ & $ 0\qquad\;\,(\phantom{0}0)$$\,$ \\
          45 & 100 & 29 & 71 &  0 & $13\qquad\;\,(\phantom{0}1)$ & $ 0\qquad\;\,(\phantom{0}0)$ & $ 0\qquad\;\,(\phantom{0}0)$$\,$ \\
          50 & 100 & 38 & 62 &  0 & $11\qquad\;\,(\phantom{0}2)$ & $ 1\qquad\;\,(\phantom{0}0)$ & $ 1\qquad\;\,(\phantom{0}1)$$\,$ \\
          60 &  87 & 22 & 65 &  0 & $12\qquad\;\,(\phantom{0}3)$ & $ 0\qquad\;\,(\phantom{0}0)$ & $ 0\qquad\;\,(\phantom{0}0)$$\,$ \\
          70 & 100 & 34 & 66 &  0 & $22\qquad\;\,(\phantom{0}8)$ & $ 0\qquad\;\,(\phantom{0}0)$ & $ 0\qquad\;\,(\phantom{0}0)$$\,$ \\
          80 & 200 & 72 & 28 &  0 & $43\qquad\;\,(13)          $ & $ 0\qquad\;\,(\phantom{0}0)$ & $ 0\qquad\;\,(\phantom{0}0)$$\,$ \\
          90 & 100 & 36 & 64 &  0 & $ 9\qquad\;\,(\phantom{0}6)$ & $ 1\qquad\;\,(\phantom{0}1)$ & $ 0\qquad\;\,(\phantom{0}0)$$\,$ \\
         100 & 100 & 28 & 72 &  0 & $15\qquad\;\,(\phantom{0}6)$ & $ 0\qquad\;\,(\phantom{0}0)$ & $ 1\qquad\;\,(\phantom{0}1)$$\,$ \\
         150 & 100 & 28 & 72 &  0 & $29\qquad\;\,(\phantom{0}8)$ & $ 0\qquad\;\,(\phantom{0}0)$ & $ 0\qquad\;\,(\phantom{0}0)$$\,$ \\ [0.1ex]
        \hline          
         200 & 100 & 26 & 73 &  1 & $35\qquad\;\,(\phantom{0}8)$ & $ 2\qquad\;\,(\phantom{0}1)$ & $ 0\qquad\;\,(\phantom{0}0)$$\,$ \\
         300 & 100 & 19 & 77 &  4 & $45\qquad\;\,(14)          $ & $ 2\qquad\;\,(\phantom{0}0)$ & $ 0\qquad\;\,(\phantom{0}0)$$\,$ \\
         400 & 100 & 25 & 68 &  7 & $58\qquad\;\,(15)          $ & $ 4\qquad\;\,(\phantom{0}3)$ & $ 0\qquad\;\,(\phantom{0}0)$$\,$ \\
         500 & 100 & 23 & 57 & 20 & $59\qquad\;\,(18)          $ & $ 0\qquad\;\,(\phantom{0}0)$ & $ 0\qquad\;\,(\phantom{0}0)$$\,$ \\
         600 & 100 & 19 & 65 & 16 & $44\qquad\;\,(12)          $ & $ 3\qquad\;\,(\phantom{0}0)$ & $ 0\qquad\;\,(\phantom{0}0)$$\,$ \\
         700 & 100 & 18 & 54 & 28 & $40\qquad\;\,(12)          $ & $ 3\qquad\;\,(\phantom{0}1)$ & $ 0\qquad\;\,(\phantom{0}0)$$\,$ \\
         800 & 100 & 18 & 53 & 29 & $48\qquad\;\,(10)          $ & $ 1\qquad\;\,(\phantom{0}1)$ & $ 0\qquad\;\,(\phantom{0}0)$$\,$ \\
         900 & 100 & 13 & 41 & 46 & $44\qquad\;\,(\phantom{0}8)$ & $ 1\qquad\;\,(\phantom{0}1)$ & $ 0\qquad\;\,(\phantom{0}0)$$\,$ \\
        1000 & 100 & 14 & 31 & 55 & $53\qquad\;\,(\phantom{0}5)$ & $ 1\qquad\;\,(\phantom{0}0)$ & $ 0\qquad\;\,(\phantom{0}0)$$\,$ \\ [0.1ex]
        \hline \hline
    \end{tabular*}
\caption{Bombardment statistics, sputtering yield and preferential sputtering data of atomic Be, the Be$_2$ and BeD dimers from a $T_{\mathrm{Be}}$ = \SI{ 900 }{\kelvin} beryllium lattice by deuterium ions.}
\label{tab:supplementary_table_4}
\end{table}

\begin{table}[h]
\small	
\vspace{\baselineskip}
\setlength\tabcolsep{5pt}
\setlength\extrarowheight{1.5pt}
    \begin{tabular*}{\linewidth}{@{\extracolsep{\fill}}r r | r r r | r r r}
        \hline \hline
        $T_\mathrm{D}$ [eV] & $N_{\mathrm{total}}$ & $N_{\mathrm{refl}}$ & $N_{\mathrm{sorb}}$ & $N_{\mathrm{trans}}$ & $Y_{\mathrm{Be}}$ (by refl.) &$Y_{\mathrm{Be_2}}$ (by refl.) & $Y_{\mathrm{BeD}}$ (by refl.)$\,$ \\ [0.1ex]
        \hline
           5 & 100 & 41 & 59 &  0 & $ 0\qquad\;\,(\phantom{0}0)$ & $ 0\qquad\;\,(\phantom{0}0)$ & $ 0\qquad\;\,(\phantom{0}0)$$\,$ \\
          10 & 100 & 39 & 61 &  0 & $ 0\qquad\;\,(\phantom{0}0)$ & $ 0\qquad\;\,(\phantom{0}0)$ & $ 2\qquad\;\,(\phantom{0}2)$$\,$ \\
          11 & 100 & 26 & 74 &  0 & $ 0\qquad\;\,(\phantom{0}0)$ & $ 0\qquad\;\,(\phantom{0}0)$ & $ 0\qquad\;\,(\phantom{0}0)$$\,$ \\
          12 & 100 & 31 & 69 &  0 & $ 0\qquad\;\,(\phantom{0}0)$ & $ 0\qquad\;\,(\phantom{0}0)$ & $ 0\qquad\;\,(\phantom{0}0)$$\,$ \\
          13 & 100 & 36 & 64 &  0 & $ 0\qquad\;\,(\phantom{0}0)$ & $ 0\qquad\;\,(\phantom{0}0)$ & $ 0\qquad\;\,(\phantom{0}0)$$\,$ \\
          14 & 100 & 33 & 67 &  0 & $ 0\qquad\;\,(\phantom{0}0)$ & $ 0\qquad\;\,(\phantom{0}0)$ & $ 0\qquad\;\,(\phantom{0}0)$$\,$ \\
          15 & 100 & 35 & 65 &  0 & $ 0\qquad\;\,(\phantom{0}0)$ & $ 0\qquad\;\,(\phantom{0}0)$ & $ 1\qquad\;\,(\phantom{0}1)$$\,$ \\
          16 & 100 & 42 & 58 &  0 & $ 0\qquad\;\,(\phantom{0}0)$ & $ 0\qquad\;\,(\phantom{0}0)$ & $ 0\qquad\;\,(\phantom{0}0)$$\,$ \\
          17 & 100 & 37 & 63 &  0 & $ 0\qquad\;\,(\phantom{0}0)$ & $ 0\qquad\;\,(\phantom{0}0)$ & $ 0\qquad\;\,(\phantom{0}0)$$\,$ \\
          18 & 100 & 35 & 65 &  0 & $ 1\qquad\;\,(\phantom{0}0)$ & $ 0\qquad\;\,(\phantom{0}0)$ & $ 1\qquad\;\,(\phantom{0}1)$$\,$ \\
          19 & 100 & 40 & 60 &  0 & $ 1\qquad\;\,(\phantom{0}0)$ & $ 0\qquad\;\,(\phantom{0}0)$ & $ 0\qquad\;\,(\phantom{0}0)$$\,$ \\
          20 & 100 & 36 & 64 &  0 & $ 3\qquad\;\,(\phantom{0}1)$ & $ 0\qquad\;\,(\phantom{0}0)$ & $ 1\qquad\;\,(\phantom{0}1)$$\,$ \\
          21 & 100 & 34 & 66 &  0 & $ 0\qquad\;\,(\phantom{0}0)$ & $ 0\qquad\;\,(\phantom{0}0)$ & $ 0\qquad\;\,(\phantom{0}0)$$\,$ \\
          22 & 100 & 44 & 56 &  0 & $ 2\qquad\;\,(\phantom{0}0)$ & $ 0\qquad\;\,(\phantom{0}0)$ & $ 0\qquad\;\,(\phantom{0}0)$$\,$ \\
          23 & 100 & 36 & 64 &  0 & $ 0\qquad\;\,(\phantom{0}0)$ & $ 0\qquad\;\,(\phantom{0}0)$ & $ 2\qquad\;\,(\phantom{0}2)$$\,$ \\
          24 & 100 & 35 & 65 &  0 & $ 5\qquad\;\,(\phantom{0}0)$ & $ 0\qquad\;\,(\phantom{0}0)$ & $ 0\qquad\;\,(\phantom{0}0)$$\,$ \\
          25 & 100 & 39 & 61 &  0 & $ 3\qquad\;\,(\phantom{0}0)$ & $ 0\qquad\;\,(\phantom{0}0)$ & $ 2\qquad\;\,(\phantom{0}2)$$\,$ \\
          30 & 100 & 43 & 57 &  0 & $ 1\qquad\;\,(\phantom{0}0)$ & $ 0\qquad\;\,(\phantom{0}0)$ & $ 1\qquad\;\,(\phantom{0}1)$$\,$ \\
          35 & 100 & 38 & 62 &  0 & $ 5\qquad\;\,(\phantom{0}1)$ & $ 0\qquad\;\,(\phantom{0}0)$ & $ 0\qquad\;\,(\phantom{0}0)$$\,$ \\
          40 & 100 & 39 & 61 &  0 & $ 8\qquad\;\,(\phantom{0}1)$ & $ 0\qquad\;\,(\phantom{0}0)$ & $ 1\qquad\;\,(\phantom{0}1)$$\,$ \\
          45 & 100 & 34 & 66 &  0 & $11\qquad\;\,(\phantom{0}3)$ & $ 0\qquad\;\,(\phantom{0}0)$ & $ 1\qquad\;\,(\phantom{0}1)$$\,$ \\
          50 & 100 & 41 & 59 &  0 & $10\qquad\;\,(\phantom{0}1)$ & $ 0\qquad\;\,(\phantom{0}0)$ & $ 0\qquad\;\,(\phantom{0}0)$$\,$ \\
          60 & 100 & 33 & 67 &  0 & $13\qquad\;\,(\phantom{0}4)$ & $ 0\qquad\;\,(\phantom{0}0)$ & $ 0\qquad\;\,(\phantom{0}0)$$\,$ \\
          70 & 100 & 30 & 70 &  0 & $12\qquad\;\,(\phantom{0}2)$ & $ 0\qquad\;\,(\phantom{0}0)$ & $ 0\qquad\;\,(\phantom{0}0)$$\,$ \\
          80 & 100 & 34 & 66 &  0 & $16\qquad\;\,(\phantom{0}7)$ & $ 0\qquad\;\,(\phantom{0}0)$ & $ 0\qquad\;\,(\phantom{0}0)$$\,$ \\
          90 & 100 & 32 & 68 &  0 & $21\qquad\;\,(\phantom{0}8)$ & $ 0\qquad\;\,(\phantom{0}0)$ & $ 1\qquad\;\,(\phantom{0}1)$$\,$ \\
         100 & 100 & 33 & 67 &  0 & $27\qquad\;\,(\phantom{0}7)$ & $ 0\qquad\;\,(\phantom{0}0)$ & $ 0\qquad\;\,(\phantom{0}0)$$\,$ \\
         150 & 100 & 28 & 70 &  2 & $33\qquad\;\,(13)          $ & $ 0\qquad\;\,(\phantom{0}0)$ & $ 0\qquad\;\,(\phantom{0}0)$$\,$ \\ [0.1ex]
        \hline     
         200 & 100 & 34 & 66 &  0 & $45\qquad\;\,(16)          $ & $ 0\qquad\;\,(\phantom{0}0)$ & $ 0\qquad\;\,(\phantom{0}0)$$\,$ \\
         300 & 100 & 26 & 71 &  3 & $47\qquad\;\,(18)          $ & $ 2\qquad\;\,(\phantom{0}2)$ & $ 0\qquad\;\,(\phantom{0}0)$$\,$ \\
         400 & 100 & 23 & 70 &  7 & $69\qquad\;\,(11)          $ & $ 6\qquad\;\,(\phantom{0}3)$ & $ 0\qquad\;\,(\phantom{0}0)$$\,$ \\
         500 & 100 & 24 & 63 & 13 & $57\qquad\;\,(17)          $ & $ 1\qquad\;\,(\phantom{0}0)$ & $ 1\qquad\;\,(\phantom{0}1)$$\,$ \\
         600 & 100 & 24 & 55 & 21 & $49\qquad\;\,(15)          $ & $ 9\qquad\;\,(\phantom{0}7)$ & $ 0\qquad\;\,(\phantom{0}0)$$\,$ \\
         700 & 100 & 24 & 54 & 22 & $61\qquad\;\,(15)          $ & $ 6\qquad\;\,(\phantom{0}0)$ & $ 0\qquad\;\,(\phantom{0}0)$$\,$ \\
         800 & 100 & 30 & 31 & 39 & $50\qquad\;\,(22)          $ & $12\qquad\;\,(\phantom{0}5)$ & $ 0\qquad\;\,(\phantom{0}0)$$\,$ \\
         900 & 100 & 24 & 36 & 40 & $51\qquad\;\,(12)          $ & $ 2\qquad\;\,(\phantom{0}1)$ & $ 1\qquad\;\,(\phantom{0}1)$$\,$ \\
        1000 & 100 & 15 & 30 & 55 & $32\qquad\;\,(\phantom{0}9)$ & $ 4\qquad\;\,(\phantom{0}2)$ & $ 0\qquad\;\,(\phantom{0}0)$$\,$ \\ [0.1ex]
        \hline \hline
    \end{tabular*}
\caption{Bombardment statistics, sputtering yield and preferential sputtering data of atomic Be, the Be$_2$ and BeD dimers from a $T_{\mathrm{Be}}$ = \SI{ 1100 }{\kelvin} beryllium lattice by deuterium ions.}
\label{tab:supplementary_table_5}
\end{table}

\begin{table}[h]
\small	
\vspace{\baselineskip}
\setlength\tabcolsep{5pt}
\setlength\extrarowheight{1.5pt}
    \begin{tabular*}{\linewidth}{@{\extracolsep{\fill}}r r | r r r | r r r}
        \hline \hline
        $T_\mathrm{T}$ [eV] & $N_{\mathrm{total}}$ & $N_{\mathrm{refl}}$ & $N_{\mathrm{sorb}}$ & $N_{\mathrm{trans}}$ & $Y_{\mathrm{Be}}$ (by refl.) &$Y_{\mathrm{Be_2}}$ (by refl.) & $Y_{\mathrm{BeT}}$ (by refl.)$\,$ \\ [0.1ex]
        \hline
           5 & 100 & 30 & 70 &  0 & $ 0\qquad\;\,(\phantom{0}0)$ & $ 0\qquad\;\,(\phantom{0}0)$ & $ 0\qquad\;\,(\phantom{0}0)$$\,$ \\
          10 & 100 & 21 & 79 &  0 & $ 0\qquad\;\,(\phantom{0}0)$ & $ 0\qquad\;\,(\phantom{0}0)$ & $ 0\qquad\;\,(\phantom{0}0)$$\,$ \\
          11 & 100 & 28 & 72 &  0 & $ 0\qquad\;\,(\phantom{0}0)$ & $ 0\qquad\;\,(\phantom{0}0)$ & $ 0\qquad\;\,(\phantom{0}0)$$\,$ \\
          12 & 100 & 27 & 73 &  0 & $ 0\qquad\;\,(\phantom{0}0)$ & $ 0\qquad\;\,(\phantom{0}0)$ & $ 0\qquad\;\,(\phantom{0}0)$$\,$ \\
          13 & 100 & 37 & 63 &  0 & $ 0\qquad\;\,(\phantom{0}0)$ & $ 0\qquad\;\,(\phantom{0}0)$ & $ 0\qquad\;\,(\phantom{0}0)$$\,$ \\
          14 & 100 & 26 & 74 &  0 & $ 1\qquad\;\,(\phantom{0}1)$ & $ 0\qquad\;\,(\phantom{0}0)$ & $ 0\qquad\;\,(\phantom{0}0)$$\,$ \\
          15 & 100 & 31 & 68 &  1 & $ 0\qquad\;\,(\phantom{0}0)$ & $ 0\qquad\;\,(\phantom{0}0)$ & $ 1\qquad\;\,(\phantom{0}1)$$\,$ \\
          16 & 100 & 26 & 74 &  0 & $ 0\qquad\;\,(\phantom{0}0)$ & $ 0\qquad\;\,(\phantom{0}0)$ & $ 0\qquad\;\,(\phantom{0}0)$$\,$ \\
          17 & 100 & 25 & 75 &  0 & $ 0\qquad\;\,(\phantom{0}0)$ & $ 0\qquad\;\,(\phantom{0}0)$ & $ 0\qquad\;\,(\phantom{0}0)$$\,$ \\
          18 & 100 & 28 & 72 &  0 & $ 0\qquad\;\,(\phantom{0}0)$ & $ 0\qquad\;\,(\phantom{0}0)$ & $ 1\qquad\;\,(\phantom{0}1)$$\,$ \\
          19 & 100 & 31 & 68 &  1 & $ 0\qquad\;\,(\phantom{0}0)$ & $ 0\qquad\;\,(\phantom{0}0)$ & $ 0\qquad\;\,(\phantom{0}0)$$\,$ \\
          20 & 100 & 27 & 73 &  0 & $ 0\qquad\;\,(\phantom{0}0)$ & $ 0\qquad\;\,(\phantom{0}0)$ & $ 0\qquad\;\,(\phantom{0}0)$$\,$ \\
          21 & 100 & 25 & 75 &  0 & $ 0\qquad\;\,(\phantom{0}0)$ & $ 0\qquad\;\,(\phantom{0}0)$ & $ 0\qquad\;\,(\phantom{0}0)$$\,$ \\
          22 & 100 & 26 & 74 &  0 & $ 1\qquad\;\,(\phantom{0}0)$ & $ 0\qquad\;\,(\phantom{0}0)$ & $ 0\qquad\;\,(\phantom{0}0)$$\,$ \\
          23 & 100 & 26 & 73 &  1 & $ 1\qquad\;\,(\phantom{0}0)$ & $ 0\qquad\;\,(\phantom{0}0)$ & $ 1\qquad\;\,(\phantom{0}1)$$\,$ \\
          24 & 100 & 32 & 68 &  0 & $ 0\qquad\;\,(\phantom{0}0)$ & $ 0\qquad\;\,(\phantom{0}0)$ & $ 0\qquad\;\,(\phantom{0}0)$$\,$ \\
          25 & 100 & 32 & 66 &  2 & $ 1\qquad\;\,(\phantom{0}0)$ & $ 0\qquad\;\,(\phantom{0}0)$ & $ 0\qquad\;\,(\phantom{0}0)$$\,$ \\
          30 & 100 & 27 & 72 &  1 & $ 1\qquad\;\,(\phantom{0}0)$ & $ 0\qquad\;\,(\phantom{0}0)$ & $ 0\qquad\;\,(\phantom{0}0)$$\,$ \\
          40 & 100 & 31 & 68 &  1 & $ 6\qquad\;\,(\phantom{0}0)$ & $ 0\qquad\;\,(\phantom{0}0)$ & $ 0\qquad\;\,(\phantom{0}0)$$\,$ \\
          50 & 100 & 35 & 65 &  0 & $ 6\qquad\;\,(\phantom{0}2)$ & $ 0\qquad\;\,(\phantom{0}0)$ & $ 0\qquad\;\,(\phantom{0}0)$$\,$ \\
          60 & 100 & 23 & 77 &  0 & $ 7\qquad\;\,(\phantom{0}1)$ & $ 0\qquad\;\,(\phantom{0}0)$ & $ 0\qquad\;\,(\phantom{0}0)$$\,$ \\
          70 & 100 & 21 & 79 &  0 & $11\qquad\;\,(\phantom{0}1)$ & $ 0\qquad\;\,(\phantom{0}0)$ & $ 0\qquad\;\,(\phantom{0}0)$$\,$ \\
          80 & 100 & 22 & 78 &  0 & $20\qquad\;\,(\phantom{0}4)$ & $ 0\qquad\;\,(\phantom{0}0)$ & $ 0\qquad\;\,(\phantom{0}0)$$\,$ \\
          90 & 100 & 25 & 75 &  0 & $23\qquad\;\,(\phantom{0}3)$ & $ 1\qquad\;\,(\phantom{0}0)$ & $ 1\qquad\;\,(\phantom{0}1)$$\,$ \\
         100 & 105 & 26 & 79 &  0 & $18\qquad\;\,(\phantom{0}2)$ & $ 0\qquad\;\,(\phantom{0}0)$ & $ 1\qquad\;\,(\phantom{0}1)$$\,$ \\
         150 & 100 & 18 & 80 &  2 & $30\qquad\;\,(\phantom{0}5)$ & $ 0\qquad\;\,(\phantom{0}0)$ & $ 0\qquad\;\,(\phantom{0}0)$$\,$ \\ [0.1ex]
        \hline
         200 & 100 & 20 & 80 &  0 & $40\qquad\;\,(\phantom{0}6)$ & $ 1\qquad\;\,(\phantom{0}1)$ & $ 0\qquad\;\,(\phantom{0}0)$$\,$ \\
         300 & 100 & 15 & 79 &  6 & $41\qquad\;\,(\phantom{0}9)$ & $ 0\qquad\;\,(\phantom{0}0)$ & $ 0\qquad\;\,(\phantom{0}0)$$\,$ \\
         400 & 100 & 21 & 76 &  3 & $67\qquad\;\,(16)          $ & $ 0\qquad\;\,(\phantom{0}0)$ & $ 0\qquad\;\,(\phantom{0}0)$$\,$ \\
         500 & 100 & 13 & 76 & 11 & $37\qquad\;\,(11)          $ & $ 1\qquad\;\,(\phantom{0}0)$ & $ 0\qquad\;\,(\phantom{0}0)$$\,$ \\
         600 & 100 & 19 & 64 & 17 & $73\qquad\;\,(29)          $ & $ 1\qquad\;\,(\phantom{0}0)$ & $ 0\qquad\;\,(\phantom{0}0)$$\,$ \\
         700 & 100 & 13 & 72 & 15 & $67\qquad\;\,(10)          $ & $ 2\qquad\;\,(\phantom{0}1)$ & $ 0\qquad\;\,(\phantom{0}0)$$\,$ \\
         800 & 100 & 11 & 62 & 27 & $71\qquad\;\,(18)          $ & $ 2\qquad\;\,(\phantom{0}1)$ & $ 0\qquad\;\,(\phantom{0}0)$$\,$ \\
         900 & 100 & 11 & 49 & 40 & $46\qquad\;\,(10)          $ & $ 3\qquad\;\,(\phantom{0}0)$ & $ 0\qquad\;\,(\phantom{0}0)$$\,$ \\
        1000 & 100 & 17 & 39 & 44 & $62\qquad\;\,(17)          $ & $ 3\qquad\;\,(\phantom{0}1)$ & $ 0\qquad\;\,(\phantom{0}0)$$\,$ \\ [0.1ex]
        \hline \hline
    \end{tabular*}
\caption{Bombardment statistics, sputtering yield and preferential sputtering data of atomic Be, the Be$_2$ and BeT dimers from a $T_{\mathrm{Be}}$ = \SI{ 300 }{\kelvin} beryllium lattice by tritium ions.}
\label{tab:supplementary_table_6}
\end{table}

\end{document}
